# Supplementary material for: N,N′-Bis(2-thienylmethyl­ene)benzene-1,4-diamine
Source: Acta Crystallogr Sect E Struct Rep Online. 2009 Aug 19;65(Pt 9):o2190. doi: 10.1107/S1600536809031869 (PMC2970153; doi:10.1107/S1600536809031869)
Supplement: Supplementary file 2 [file e-65-o2190-Isup2.hkl]

# 
# h,k,l, Fc-squared, Fo-squared, sigma(Fo-squared) and status flag 
# 
data_I
_shelx_title ' test in P2(1)/n' 
_shelx_refln_list_code          4 
_shelx_F_calc_maximum      107.58 
_exptl_crystal_F_000       308.00 
_reflns_d_resolution_high  0.8413 
 
loop_ 
 _symmetry_equiv_pos_as_xyz 
 'x, y, z' 
 '-x+1/2, y+1/2, -z+1/2' 
 '-x, -y, -z' 
 'x-1/2, -y-1/2, z-1/2' 
 
_cell_length_a     6.1882 
_cell_length_b     7.2371 
_cell_length_c    16.3749 
_cell_angle_alpha  90.000 
_cell_angle_beta   95.860 
_cell_angle_gamma  90.000 
 
_shelx_F_squared_multiplier     1.000 
 
loop_ 
 _refln_index_h 
 _refln_index_k 
 _refln_index_l 
 _refln_F_squared_calc 
 _refln_F_squared_meas 
 _refln_F_squared_sigma 
 _refln_observed_status 
   2   0   0      703.73      857.39     22.65 o 
   4   0   0      597.23      598.16      9.82 o 
   6   0   0      101.62       95.15      5.53 o 
   1   1   0     5719.55     6523.66     57.84 o 
   2   1   0       12.27       20.32      0.91 o 
   3   1   0      941.43     1054.98      9.44 o 
   4   1   0      217.41      250.44      3.69 o 
   5   1   0        8.05       11.96      1.24 o 
   6   1   0       16.82       10.91      1.72 o 
   7   1   0       19.44       12.34      2.03 o 
   0   2   0      326.74      421.66      6.32 o 
   1   2   0       14.26       15.52      0.60 o 
   2   2   0        1.76        1.15      0.59 o 
   3   2   0      107.34       90.92      1.99 o 
   4   2   0       11.60       10.42      0.89 o 
   5   2   0       59.24       62.32      2.43 o 
   6   2   0       72.11       71.13      4.78 o 
   7   2   0        0.03       -0.19      1.29 o 
   1   3   0      169.16      166.36      2.24 o 
   2   3   0      479.86      397.06      4.97 o 
   3   3   0      119.00      159.79      2.93 o 
   4   3   0        2.43        2.78      0.72 o 
   5   3   0      260.68      249.19      5.20 o 
   6   3   0       12.33       13.89      2.11 o 
   0   4   0       86.19       92.93      5.21 o 
   1   4   0      208.90      175.85      2.56 o 
   2   4   0       24.49       20.20      1.09 o 
   3   4   0       20.02       13.39      2.28 o 
   4   4   0      500.28      486.19      6.73 o 
   5   4   0       21.92       24.85      1.83 o 
   6   4   0        3.38        4.73      1.23 o 
   1   5   0       17.13       18.14      0.94 o 
   2   5   0       62.93       63.90      1.95 o 
   3   5   0      340.94      341.83      5.30 o 
   4   5   0       19.35       20.27      2.14 o 
   5   5   0        0.52        0.03      1.04 o 
   0   6   0       15.51       20.03      1.44 o 
   1   6   0      302.47      273.33      3.98 o 
   2   6   0       34.87       37.56      1.72 o 
   3   6   0        1.31        0.18      0.82 o 
   4   6   0        0.10        0.06      0.72 o 
   5   6   0       12.11       10.55      1.61 o 
   1   7   0       55.56       54.27      2.10 o 
   2   7   0       46.87       49.36      2.59 o 
   3   7   0        0.03        0.22      0.81 o 
   4   7   0        4.79        5.43      1.66 o 
   0   8   0       16.06       17.20      2.87 o 
   1   8   0       13.88       19.57      2.23 o 
   2   8   0        4.98        6.01      1.69 o 
  -7   0   1        5.88        2.57      1.91 o 
  -5   0   1      560.76      612.95     10.63 o 
  -3   0   1       23.45       18.05      1.14 o 
  -1   0   1     1353.02     1463.30     25.76 o 
   3   0   1      739.41      767.02      9.09 o 
   5   0   1      245.12      216.71      7.84 o 
   7   0   1       49.47       48.56      4.64 o 
  -7   1   1        0.15        0.03      1.13 o 
  -6   1   1      104.05      105.58      3.29 o 
  -5   1   1       29.29       41.73      1.92 o 
  -4   1   1       15.92       13.61      0.86 o 
  -3   1   1      491.08      574.10      6.33 o 
  -2   1   1      927.71      950.44     10.74 o 
  -1   1   1      188.14      231.71      3.12 o 
   0   1   1      257.78      261.29      3.67 o 
   1   1   1     4683.52     5716.43     50.52 o 
   2   1   1     1098.75     1061.21     10.30 o 
   3   1   1      528.92      614.69      5.99 o 
   4   1   1        0.60        0.42      0.39 o 
   5   1   1       31.81       41.17      1.96 o 
   6   1   1        1.63        3.66      1.27 o 
   7   1   1        0.41        0.32      1.41 o 
  -7   2   1        0.18        2.06      1.39 o 
  -6   2   1       62.29       63.06      2.63 o 
  -5   2   1       25.10       37.89      1.94 o 
  -4   2   1      328.57      301.99      5.19 o 
  -3   2   1       23.39       23.16      1.03 o 
  -2   2   1      222.29      319.52      3.98 o 
   0   2   1     1618.00     1782.65     16.40 o 
   1   2   1     1198.64     1087.55     10.45 o 
   2   2   1      233.55      279.87      3.66 o 
   4   2   1       21.60       25.76      1.27 o 
   5   2   1       15.77       13.95      1.15 o 
   6   2   1       28.43       33.04      2.09 o 
   7   2   1        4.59        4.41      1.64 o 
  -6   3   1      124.60      112.53      3.64 o 
  -5   3   1        3.46        2.54      0.87 o 
  -4   3   1        1.84        0.57      0.79 o 
  -3   3   1      563.93      480.87      6.03 o 
  -2   3   1     1124.25     1408.24     11.15 o 
  -1   3   1      290.54      258.50      3.02 o 
   0   3   1       50.08       69.64      1.52 o 
   2   3   1      159.65      228.17      3.43 o 
   3   3   1      257.60      258.92      4.00 o 
   4   3   1        1.31        2.16      0.64 o 
   5   3   1        0.81        1.78      0.75 o 
   6   3   1        0.15        1.77      1.00 o 
  -6   4   1        8.56        5.20      1.76 o 
  -5   4   1       89.51       94.68      3.19 o 
  -4   4   1       27.87       19.76      1.55 o 
  -3   4   1      346.82      375.09      4.73 o 
  -2   4   1       32.15       23.15      0.95 o 
  -1   4   1      744.08      817.71      7.81 o 
   0   4   1      429.65      379.36     11.61 o 
   1   4   1      348.68      301.95      3.61 o 
   3   4   1       26.17       24.58      1.31 o 
   4   4   1      128.26      158.63      3.41 o 
   5   4   1       11.48       11.45      1.27 o 
   6   4   1       41.96       55.17      2.81 o 
  -5   5   1        1.33        1.25      0.80 o 
  -4   5   1       10.12        8.79      1.23 o 
  -3   5   1       18.39       17.38      1.24 o 
  -2   5   1      244.22      202.38      4.26 o 
  -1   5   1       44.61       38.13      1.43 o 
   1   5   1        0.53        1.24      0.51 o 
   2   5   1      111.08      100.27      2.46 o 
   3   5   1        8.65       12.52      1.18 o 
   4   5   1      156.10      144.07      3.02 o 
   5   5   1        1.69        0.14      0.80 o 
  -5   6   1       13.96       15.22      2.32 o 
  -4   6   1       25.95       21.95      1.79 o 
  -3   6   1       53.28       45.53      2.17 o 
  -2   6   1       30.95       27.04      1.53 o 
  -1   6   1       64.30       67.47      2.29 o 
   0   6   1       93.59       87.70      2.33 o 
   1   6   1        9.21        5.30      0.88 o 
   2   6   1        6.79        7.84      1.03 o 
   3   6   1       76.24       68.71      2.35 o 
   4   6   1       26.28       28.63      1.79 o 
   5   6   1       16.17       22.35      2.04 o 
  -4   7   1        8.10        5.15      1.61 o 
  -3   7   1       28.08       23.08      2.39 o 
  -2   7   1        0.00       -0.46      0.90 o 
  -1   7   1       70.96       63.48      3.56 o 
   0   7   1       23.15       23.20      1.71 o 
   1   7   1       34.49       34.12      1.75 o 
   2   7   1       68.64       60.95      2.30 o 
   3   7   1       37.60       45.63      2.19 o 
   4   7   1        0.12       -0.62      1.18 o 
  -2   8   1        1.15        2.92      1.55 o 
  -1   8   1        1.25        1.10      1.92 o 
   0   8   1       48.16       53.74      3.28 o 
   1   8   1       22.77       26.16      2.06 o 
   2   8   1       18.96       22.21      2.02 o 
  -6   0   2        0.02        0.21      1.22 o 
  -4   0   2      140.39      171.44      4.13 o 
  -2   0   2       38.47       31.50      1.23 o 
   2   0   2        0.31        0.52      0.45 o 
   4   0   2      132.30      102.66      3.08 o 
   6   0   2      212.72      205.92      8.48 o 
  -7   1   2       35.19       34.62      2.78 o 
  -6   1   2       84.69       92.72      4.01 o 
  -5   1   2        0.29       -0.69      0.69 o 
  -4   1   2      124.31      136.70      2.90 o 
  -2   1   2      646.85      736.31      8.57 o 
  -1   1   2        5.20        6.57      0.73 o 
   2   1   2        1.75        1.24      0.37 o 
   3   1   2      572.46      612.16      6.81 o 
   4   1   2        9.12        4.42      0.65 o 
   5   1   2       38.72       39.32      2.56 o 
   6   1   2       29.67       25.14      3.39 o 
   7   1   2       20.04       18.92      2.36 o 
  -7   2   2        0.41        2.61      1.44 o 
  -6   2   2       17.21       15.99      1.57 o 
  -5   2   2      588.48      617.22      9.09 o 
  -4   2   2       75.44       55.57      2.56 o 
  -3   2   2      929.22     1087.92     10.99 o 
  -2   2   2      160.31      218.04      4.44 o 
  -1   2   2     1000.00     1075.34     10.21 o 
   1   2   2     2134.52     2043.01     18.76 o 
   2   2   2        1.61        0.61      0.33 o 
   3   2   2      115.59      138.58      2.58 o 
   4   2   2      133.33      160.20      3.06 o 
   6   2   2        1.60        2.04      0.98 o 
   7   2   2       17.88       17.60      2.40 o 
  -6   3   2       66.69       75.20      3.00 o 
  -5   3   2        2.16        2.12      0.83 o 
  -4   3   2        5.69        3.53      0.90 o 
  -3   3   2      216.60      277.14      6.59 o 
  -2   3   2     1421.93     1472.86     16.51 o 
  -1   3   2      190.12      245.18      3.23 o 
   0   3   2      466.05      425.39      7.42 o 
   1   3   2     1074.78     1469.43     12.62 o 
   2   3   2      257.43      250.51      3.65 o 
   3   3   2       86.58      104.22      2.35 o 
   4   3   2      231.79      191.62      3.61 o 
   5   3   2      400.95      422.09      6.28 o 
   6   3   2       40.87       39.99      2.41 o 
  -6   4   2       39.58       36.24      2.34 o 
  -5   4   2        0.07       -0.72      0.72 o 
  -4   4   2      165.01      151.69      3.74 o 
  -3   4   2        1.87        1.50      0.74 o 
  -2   4   2        1.57        3.33      0.66 o 
  -1   4   2        0.44        1.88      0.46 o 
   0   4   2       13.73        7.04      0.76 o 
   1   4   2      165.48      141.19      2.21 o 
   2   4   2      535.14      565.05      6.88 o 
   3   4   2       40.74       26.27      1.37 o 
   4   4   2       14.48       17.02      1.28 o 
   5   4   2       18.90       24.40      2.18 o 
   6   4   2       77.19       91.19      3.20 o 
  -5   5   2       12.39       16.01      1.68 o 
  -4   5   2        2.26        4.32      1.14 o 
  -3   5   2      129.72       93.00      2.78 o 
  -2   5   2        0.41        0.35      0.53 o 
  -1   5   2      157.73      117.10      2.88 o 
   0   5   2      249.92      243.21      3.74 o 
   1   5   2       83.51       97.59      2.33 o 
   2   5   2       68.65       75.89      2.21 o 
   3   5   2       79.09       78.91      2.36 o 
   4   5   2       10.66        9.33      1.39 o 
   5   5   2        0.03        0.82      0.75 o 
  -5   6   2        2.35        1.87      1.47 o 
  -4   6   2       81.81       68.37      3.52 o 
  -3   6   2        5.02        5.80      1.09 o 
  -2   6   2        1.74        0.91      0.75 o 
  -1   6   2       25.83       26.56      2.70 o 
   0   6   2      524.82      499.25      6.53 o 
   1   6   2        8.83        6.40      1.17 o 
   2   6   2        3.72        1.18      0.68 o 
   3   6   2        2.58        3.16      0.86 o 
   4   6   2       32.03       40.36      2.08 o 
   5   6   2       15.22       18.03      2.17 o 
  -4   7   2        0.31       -0.34      1.17 o 
  -3   7   2       17.82       17.31      2.78 o 
  -2   7   2       22.07       19.22      3.68 o 
  -1   7   2        5.95        5.78      1.17 o 
   0   7   2       71.62       66.35      2.59 o 
   1   7   2       40.00       32.79      1.97 o 
   2   7   2        0.86        1.57      0.81 o 
   3   7   2       16.35       13.62      2.23 o 
   4   7   2       41.79       45.05      2.34 o 
  -2   8   2       12.17        8.64      1.90 o 
  -1   8   2        7.53        2.93      2.08 o 
   0   8   2       27.46       26.15      2.51 o 
   1   8   2       16.90       24.93      2.59 o 
   2   8   2        8.12        7.68      1.88 o 
  -7   0   3        0.37       -0.23      1.58 o 
  -5   0   3      219.28      260.08      6.02 o 
  -3   0   3      362.19      427.84      7.12 o 
  -1   0   3    11574.07    14224.14    177.41 o 
   1   0   3     1933.33     2519.23     44.00 o 
   3   0   3     1672.38     1979.96     32.56 o 
   5   0   3       58.29       48.25      3.67 o 
   7   0   3        4.52        3.63      2.12 o 
  -7   1   3       12.86       12.36      1.94 o 
  -6   1   3       82.52       77.26      2.80 o 
  -5   1   3      145.62      150.70      3.60 o 
  -4   1   3       17.14       16.64      1.50 o 
  -3   1   3       39.13       56.58      1.15 o 
  -2   1   3      265.36      339.66      3.86 o 
  -1   1   3      110.03      106.30      1.63 o 
   0   1   3     7184.19     8555.22     87.33 o 
   1   1   3     1542.23     1330.47     14.13 o 
   2   1   3       20.05       14.37      0.83 o 
   4   1   3      344.95      352.54      4.88 o 
   5   1   3        8.78        8.23      1.16 o 
   6   1   3       10.41       11.40      1.77 o 
   7   1   3        1.68        0.95      1.74 o 
  -7   2   3       10.78       12.83      2.10 o 
  -6   2   3       10.41       12.41      1.94 o 
  -5   2   3       87.70       80.12      2.71 o 
  -4   2   3      282.28      286.91      5.01 o 
  -3   2   3       82.32       58.28      2.30 o 
  -2   2   3        3.79        2.29      0.39 o 
  -1   2   3      434.23      563.25      5.78 o 
   0   2   3     1791.24     1668.87     22.52 o 
   1   2   3     1028.65     1282.99     13.98 o 
   2   2   3      628.52      764.54      8.12 o 
   3   2   3       57.60       70.03      1.81 o 
   4   2   3       70.86       55.83      1.80 o 
   5   2   3       16.27       13.11      1.16 o 
   6   2   3      100.30       94.43      3.76 o 
  -6   3   3       71.35       72.96      3.08 o 
  -5   3   3        6.05        3.16      0.92 o 
  -4   3   3        0.00       -0.03      0.54 o 
  -3   3   3      164.98      162.11      3.35 o 
  -2   3   3       68.59       93.47      1.82 o 
  -1   3   3      504.21      468.35      5.26 o 
   0   3   3      233.77      256.74      4.82 o 
   1   3   3      253.79      304.08      5.95 o 
   3   3   3      395.05      371.68      5.16 o 
   4   3   3      509.55      468.79      6.91 o 
   5   3   3       16.16       21.16      1.47 o 
   6   3   3        1.09        0.63      0.94 o 
  -6   4   3        9.60       11.39      2.05 o 
  -5   4   3        8.50        9.97      1.31 o 
  -4   4   3        0.49        0.46      0.57 o 
  -3   4   3      151.10      140.72      5.63 o 
  -2   4   3       81.93       59.51      1.81 o 
  -1   4   3      118.98      128.99      2.35 o 
   0   4   3       29.31       41.24      1.26 o 
   1   4   3      450.97      484.55      6.69 o 
   3   4   3      197.39      189.92      3.57 o 
   4   4   3        9.87       12.18      1.18 o 
   5   4   3       74.42       83.88      2.72 o 
   6   4   3        3.08        8.76      1.54 o 
  -5   5   3        0.90        0.16      1.14 o 
  -4   5   3       24.08       28.14      2.41 o 
  -3   5   3       17.63       22.36      1.51 o 
  -2   5   3      270.62      244.34      4.53 o 
  -1   5   3       44.51       49.92      1.92 o 
   0   5   3        4.45        0.81      0.67 o 
   1   5   3      169.27      153.80      3.97 o 
   2   5   3       44.06       52.94      1.88 o 
   3   5   3        0.07       -0.59      0.63 o 
   4   5   3      112.75      135.40      3.58 o 
   5   5   3        0.06       -0.42      0.74 o 
  -5   6   3       62.62       56.69      3.64 o 
  -4   6   3       42.25       42.99      3.04 o 
  -3   6   3       84.58       88.02      3.77 o 
  -2   6   3       96.90       76.23      5.78 o 
  -1   6   3      297.16      313.40      4.77 o 
   0   6   3        0.12       -0.54      0.54 o 
   1   6   3      101.33      106.41      4.00 o 
   2   6   3       44.81       38.39      2.00 o 
   3   6   3        3.18        5.97      1.36 o 
   4   6   3        0.44       -0.38      0.73 o 
   5   6   3        8.53       10.48      1.40 o 
  -4   7   3        4.17        0.73      2.72 o 
  -3   7   3        2.17        0.65      1.19 o 
  -2   7   3      149.54      159.53     11.89 o 
  -1   7   3      101.89      100.98      4.57 o 
   0   7   3       14.01        9.66      2.17 o 
   1   7   3        0.38       -0.72      1.52 o 
   2   7   3        8.71        7.24      1.29 o 
   3   7   3       31.30       37.67      2.32 o 
  -2   8   3        5.08        7.06      1.84 o 
  -1   8   3        1.38       -1.34      1.65 o 
   0   8   3        2.69        0.41      1.28 o 
   1   8   3       15.31       10.87      2.01 o 
   2   8   3        7.86        8.58      1.92 o 
  -6   0   4       61.95       62.92      4.27 o 
  -4   0   4     1014.40      986.59     14.80 o 
   2   0   4     1061.32      947.08     13.16 o 
   4   0   4        0.32        1.14      0.97 o 
   6   0   4        3.37        3.51      1.85 o 
  -7   1   4        7.65        7.76      1.72 o 
  -6   1   4       49.40       47.73      2.23 o 
  -5   1   4      186.53      180.29      3.99 o 
  -4   1   4       23.62       31.20      1.25 o 
  -3   1   4      115.64      111.88      2.33 o 
  -2   1   4      272.70      322.16      3.76 o 
  -1   1   4     1010.56      819.71      8.89 o 
   0   1   4     7043.24     8970.90     91.00 o 
   1   1   4     1072.16     1084.09     32.33 o 
   2   1   4      197.51      246.25      3.17 o 
   3   1   4      437.12      422.63      5.75 o 
   4   1   4      266.70      265.92      4.69 o 
   5   1   4        3.96        3.89      1.20 o 
   6   1   4        1.57        1.43      1.11 o 
  -7   2   4        3.13        3.75      1.50 o 
  -6   2   4       11.38       12.14      1.45 o 
  -5   2   4       15.48       15.53      1.38 o 
  -4   2   4       58.15       44.61      1.78 o 
  -3   2   4      537.03      634.16      6.92 o 
  -1   2   4       13.33       10.75      0.77 o 
   0   2   4      554.31      493.68      5.90 o 
   1   2   4     3409.37     3759.08     38.42 o 
   2   2   4      751.28      884.79      9.66 o 
   3   2   4      215.43      247.74      4.32 o 
   4   2   4        4.93        3.80      0.71 o 
   5   2   4      200.13      202.74      5.51 o 
   6   2   4        1.10        0.48      1.10 o 
  -6   3   4       22.63       19.11      2.10 o 
  -5   3   4        0.31        1.63      0.85 o 
  -4   3   4       68.78       57.62      4.89 o 
  -3   3   4       85.62      125.50      3.67 o 
  -2   3   4      571.48      559.35      6.23 o 
   0   3   4       30.76       20.94      1.59 o 
   1   3   4      780.07      845.07      8.65 o 
   2   3   4      678.84      799.14      8.44 o 
   3   3   4      100.58       67.14      2.23 o 
   4   3   4      317.25      341.56      8.44 o 
   5   3   4        5.31        2.81      0.83 o 
   6   3   4       11.11       11.47      1.92 o 
  -6   4   4        0.01       -0.73      1.28 o 
  -5   4   4       24.38       19.45      2.19 o 
  -4   4   4       17.36       18.38      1.43 o 
  -3   4   4       62.04       44.30      1.82 o 
  -2   4   4      271.67      280.49      3.96 o 
   0   4   4      146.58      166.64      2.73 o 
   1   4   4       51.31       71.02      1.69 o 
   2   4   4      173.36      138.96      3.15 o 
   3   4   4       10.08       10.50      1.01 o 
   4   4   4        0.97        3.07      0.85 o 
   5   4   4        0.00        1.60      0.81 o 
   6   4   4       18.28       20.60      2.49 o 
  -5   5   4       40.77       36.48      3.97 o 
  -4   5   4      101.72       87.42      3.81 o 
  -3   5   4        7.05        3.28      1.17 o 
  -2   5   4        8.79        9.06      0.98 o 
  -1   5   4      351.15      332.97      4.68 o 
   0   5   4      117.65      136.69      2.67 o 
   1   5   4       78.53       64.11      3.01 o 
   2   5   4        0.28        0.46      0.67 o 
   3   5   4        6.04        3.75      0.76 o 
   4   5   4       11.08        7.01      1.20 o 
   5   5   4       30.84       37.19      2.34 o 
  -5   6   4        1.44        1.74      1.45 o 
  -4   6   4        0.07        0.94      1.13 o 
  -3   6   4      148.00      143.30      4.91 o 
  -2   6   4       11.11        9.32      1.53 o 
  -1   6   4       55.91       48.03      2.13 o 
   0   6   4       30.77       33.37      2.29 o 
   1   6   4      111.59      112.10      3.15 o 
   2   6   4       18.50       13.56      1.41 o 
   3   6   4       31.85       33.97      2.09 o 
   4   6   4        0.89        1.42      0.94 o 
  -4   7   4        3.33        2.12      1.41 o 
  -3   7   4       12.56        6.90      1.59 o 
  -2   7   4       48.71       48.49      3.06 o 
  -1   7   4        6.88        6.74      1.45 o 
   0   7   4       48.50       53.71      4.23 o 
   1   7   4       44.10       39.82      2.86 o 
   2   7   4        5.59        6.84      1.68 o 
   3   7   4        0.04       -0.06      1.24 o 
  -2   8   4        2.18        1.86      1.53 o 
  -1   8   4        9.97        5.69      2.38 o 
   0   8   4        2.55        2.13      2.45 o 
   1   8   4        7.77        8.84      1.90 o 
   2   8   4       16.78       16.31      2.35 o 
  -7   0   5       14.10       21.96      3.30 o 
  -5   0   5      450.27      434.64     10.53 o 
  -3   0   5      584.66      630.50      9.92 o 
  -1   0   5     3074.00     2870.19     35.98 o 
   1   0   5     2978.70     2848.29     35.96 o 
   3   0   5      650.06      600.64      9.49 o 
   5   0   5        2.79        3.46      1.68 o 
  -7   1   5        3.93        3.54      1.45 o 
  -6   1   5       41.88       43.08      2.14 o 
  -5   1   5      375.49      424.36      6.82 o 
  -4   1   5        4.38        4.05      0.64 o 
  -3   1   5      149.50      200.83      2.96 o 
  -2   1   5     1287.47     1197.61     12.96 o 
  -1   1   5     2680.83     2857.80     57.60 o 
   1   1   5      350.72      422.77      5.34 o 
   2   1   5      203.97      202.70      2.87 o 
   3   1   5      129.02       93.67      3.10 o 
   4   1   5      237.02      241.87      4.51 o 
   5   1   5      109.23       95.31      3.70 o 
   6   1   5        3.94        1.95      1.39 o 
  -7   2   5        0.19       -1.14      1.14 o 
  -6   2   5       94.40       98.47      5.19 o 
  -5   2   5       27.74       29.94      2.81 o 
  -4   2   5      120.09      125.83      3.03 o 
  -2   2   5     1812.52     2111.09     19.55 o 
   0   2   5        4.43        5.12      0.68 o 
   1   2   5       12.11       10.23      1.14 o 
   2   2   5      648.02      571.94      6.33 o 
   3   2   5        7.67        7.13      0.88 o 
   4   2   5        0.63       -0.63      0.63 o 
   5   2   5      132.90      136.16      4.54 o 
   6   2   5       20.77       20.26      3.28 o 
  -6   3   5       39.21       44.85      3.61 o 
  -5   3   5      116.15      110.50      4.23 o 
  -4   3   5       16.61       21.52      1.45 o 
  -3   3   5        9.72       16.25      1.10 o 
  -2   3   5       82.33       91.07      1.84 o 
  -1   3   5      628.93      629.94      6.73 o 
   0   3   5       81.51       83.70      1.83 o 
   1   3   5      733.79      679.38      7.30 o 
   2   3   5       13.64        8.01      0.70 o 
   3   3   5       25.87       29.83      1.62 o 
   4   3   5      287.91      307.17      5.92 o 
   5   3   5       15.70       15.27      1.51 o 
   6   3   5        0.27        0.11      1.10 o 
  -6   4   5        6.88        6.73      2.08 o 
  -5   4   5        8.41       10.65      1.46 o 
  -4   4   5      153.06      132.53      4.53 o 
  -3   4   5      364.58      343.87      7.42 o 
  -2   4   5       71.58       55.26      1.57 o 
  -1   4   5        0.88        1.52      0.51 o 
   0   4   5        1.76        4.48      1.02 o 
   1   4   5       45.85       42.63      1.34 o 
   2   4   5       48.93       59.19      2.34 o 
   3   4   5       47.66       43.24      1.95 o 
   4   4   5       79.88       82.94      2.85 o 
   5   4   5        6.52        8.22      1.36 o 
   6   4   5        2.15        1.30      1.68 o 
  -5   5   5        0.07        0.53      1.25 o 
  -4   5   5       51.28       33.40      2.55 o 
  -3   5   5        0.08       -0.27      0.76 o 
  -2   5   5       35.61       36.84      2.71 o 
  -1   5   5      128.72      135.20      3.33 o 
   0   5   5      494.46      495.42      6.82 o 
   1   5   5       72.86       76.87      3.18 o 
   2   5   5       19.83       22.65      2.03 o 
   3   5   5       85.29       78.97      2.76 o 
   4   5   5       70.92       90.50      3.15 o 
   5   5   5       12.58       12.79      2.91 o 
  -5   6   5        5.41        3.46      1.82 o 
  -4   6   5       53.96       44.30      3.09 o 
  -3   6   5        0.05        0.27      1.12 o 
  -2   6   5       48.47       38.77      2.63 o 
  -1   6   5      129.47      122.94      3.38 o 
   0   6   5       59.76       77.99      3.39 o 
   1   6   5       94.89       95.24      3.85 o 
   2   6   5      155.26      160.56      7.66 o 
   3   6   5       37.99       42.16      2.55 o 
   4   6   5       28.21       31.46      2.17 o 
  -4   7   5        0.08       -0.19      1.19 o 
  -3   7   5        3.07        4.50      1.53 o 
  -2   7   5        7.70        9.19      1.79 o 
  -1   7   5       13.99       19.03      1.73 o 
   0   7   5        7.91        5.35      1.48 o 
   1   7   5        0.98       -0.14      1.28 o 
   2   7   5        0.06       -0.63      1.24 o 
   3   7   5        0.42        2.20      1.46 o 
  -2   8   5        0.26       -0.05      1.36 o 
  -1   8   5        6.48        5.45      2.48 o 
   0   8   5        1.31        0.62      3.90 o 
   1   8   5        1.01        3.21      1.59 o 
  -4   0   6      756.07      807.97     10.29 o 
  -2   0   6       77.61      104.63      2.50 o 
   0   0   6      423.51      321.22      5.12 o 
   2   0   6      143.97       82.99     10.26 o 
   4   0   6      112.58       93.09      4.68 o 
   6   0   6       80.32       62.76      4.84 o 
  -7   1   6        7.23       10.47      1.84 o 
  -6   1   6        5.42        8.41      1.36 o 
  -5   1   6      272.20      301.55      4.71 o 
  -4   1   6       15.58       10.77      0.81 o 
  -3   1   6        6.92        2.54      0.46 o 
  -2   1   6      262.62      225.72      3.28 o 
  -1   1   6       97.93      105.18      1.66 o 
   0   1   6      867.79      824.82      8.05 o 
   1   1   6      325.65      351.50      4.66 o 
   2   1   6       13.99       17.22      1.13 o 
   3   1   6        1.46        0.52      0.46 o 
   4   1   6      164.97      154.87      3.54 o 
   5   1   6       80.11       78.81      3.43 o 
   6   1   6       30.55       27.40      2.54 o 
  -6   2   6       26.62       26.49      2.41 o 
  -5   2   6        3.21        2.90      1.71 o 
  -4   2   6        0.02        0.00      0.49 o 
  -3   2   6      330.23      291.06      3.54 o 
  -2   2   6        0.13        0.96      0.47 o 
  -1   2   6      350.27      388.22      6.56 o 
   0   2   6       21.92       21.61      1.79 o 
   2   2   6      356.01      375.20      5.45 o 
   3   2   6      191.32      163.29      3.46 o 
   4   2   6        0.12        0.17      0.64 o 
   5   2   6       20.49       23.77      2.15 o 
   6   2   6        0.36       -0.29      0.95 o 
  -6   3   6       42.83       40.40      3.02 o 
  -5   3   6       41.05       44.02      2.86 o 
  -4   3   6      208.89      206.92      5.59 o 
  -3   3   6       21.95       29.90      2.37 o 
  -2   3   6        8.70        4.88      0.54 o 
  -1   3   6        9.09        5.70      0.52 o 
   0   3   6       42.36       29.73      1.15 o 
   1   3   6       52.48       40.37      1.48 o 
   3   3   6      104.13       99.30      3.78 o 
   4   3   6       11.25       10.97      1.26 o 
   5   3   6        0.82        1.83      1.07 o 
   6   3   6       11.76       17.43      2.26 o 
  -6   4   6        1.90        2.37      1.21 o 
  -5   4   6        7.64        8.21      3.78 o 
  -4   4   6       84.46      101.12      3.96 o 
  -3   4   6       19.54       12.97      1.57 o 
  -2   4   6      235.22      243.35      4.56 o 
  -1   4   6        0.32        1.38      0.64 o 
   0   4   6        1.64        3.14      0.54 o 
   1   4   6      154.84      184.67      3.06 o 
   2   4   6      290.60      290.16      5.07 o 
   3   4   6        8.76       13.67      1.45 o 
   4   4   6       80.80       79.44      2.80 o 
   5   4   6       30.98       29.64      2.12 o 
  -5   5   6       23.69       23.47      3.16 o 
  -4   5   6       11.35       13.44      1.89 o 
  -3   5   6        1.07        4.05      1.18 o 
  -2   5   6        1.85        2.37      0.90 o 
  -1   5   6      632.50      695.01      9.77 o 
   0   5   6       13.34       16.19      1.31 o 
   1   5   6      191.95      193.19      5.29 o 
   2   5   6       12.23       11.94      1.25 o 
   3   5   6       17.61       17.98      1.56 o 
   4   5   6        5.51        5.35      1.27 o 
   5   5   6       39.62       47.34      3.51 o 
  -4   6   6        6.68        6.49      1.66 o 
  -3   6   6       13.52       11.62      1.81 o 
  -2   6   6      307.13      316.74      9.05 o 
  -1   6   6        6.17        3.41      0.98 o 
   0   6   6        0.01        3.76      1.22 o 
   1   6   6       12.39       21.64      2.15 o 
   2   6   6       36.87       37.14      2.69 o 
   3   6   6       21.25       24.42      2.67 o 
   4   6   6        7.21       15.07      2.24 o 
  -3   7   6       32.45       31.66      2.82 o 
  -2   7   6        2.27        2.52      1.28 o 
  -1   7   6       12.99       16.76      2.11 o 
   0   7   6       38.95       40.93      2.91 o 
   1   7   6       12.21       13.69      2.11 o 
   2   7   6        5.38        4.45      1.64 o 
   3   7   6        2.49        2.99      1.56 o 
  -1   8   6        0.02        1.91      2.26 o 
   0   8   6        1.53        1.39      1.47 o 
   1   8   6       14.09       15.28      2.46 o 
  -7   0   7       27.68       38.49      4.03 o 
  -5   0   7      183.75      194.17      5.11 o 
  -1   0   7      552.38      397.34      6.20 o 
   1   0   7       82.12       60.80      1.96 o 
   3   0   7      580.74      521.93      8.89 o 
   5   0   7       90.68       97.74      5.48 o 
  -7   1   7        5.13        3.17      2.16 o 
  -6   1   7        7.86        9.41      1.30 o 
  -5   1   7       10.68       10.86      1.24 o 
  -4   1   7      551.94      523.18      6.38 o 
  -3   1   7       14.06        7.94      0.65 o 
  -2   1   7       24.65       18.36      0.83 o 
   0   1   7      151.87      107.50      1.98 o 
   1   1   7       21.18       22.82      0.90 o 
   2   1   7      408.46      468.94      5.53 o 
   3   1   7       88.82       95.95      2.15 o 
   4   1   7       67.45       59.48      2.20 o 
   5   1   7       81.23       76.70      3.45 o 
   6   1   7        0.16       -0.92      0.92 o 
  -6   2   7        0.69        0.03      1.03 o 
  -5   2   7       23.27       15.84      3.19 o 
  -4   2   7      126.25      101.32      3.59 o 
  -3   2   7      428.83      492.36      5.83 o 
  -2   2   7      351.23      362.10      4.35 o 
  -1   2   7        0.80       -0.49      0.49 o 
   0   2   7      339.61      423.30      4.77 o 
   1   2   7      923.39      995.91     10.00 o 
   2   2   7      225.90      207.16      3.19 o 
   3   2   7       27.80       18.02      1.27 o 
   4   2   7      410.61      416.69      6.87 o 
   5   2   7        0.15        2.96      1.18 o 
   6   2   7        0.28       -0.18      0.99 o 
  -6   3   7       17.33       17.89      2.57 o 
  -5   3   7       33.66       31.33      2.01 o 
  -4   3   7        7.49        9.31      1.47 o 
  -3   3   7        8.34        7.72      1.09 o 
  -1   3   7      429.32      483.13      7.12 o 
   0   3   7     1372.75     1365.22     15.11 o 
   1   3   7     1058.32     1039.12     25.22 o 
   2   3   7       80.57       64.69      1.74 o 
   3   3   7       24.49       30.60      1.69 o 
   4   3   7       48.75       50.19      2.39 o 
   5   3   7      105.94      124.93      3.71 o 
   6   3   7       26.49       21.06      3.12 o 
  -6   4   7        3.89        0.85      1.48 o 
  -5   4   7        0.49        0.11      0.98 o 
  -4   4   7       12.63       14.04      1.80 o 
  -3   4   7      124.35      131.19      4.30 o 
  -2   4   7       51.69       51.06      2.00 o 
  -1   4   7      365.22      386.41      6.21 o 
   0   4   7      245.18      284.70      9.42 o 
   1   4   7       43.34       49.60      1.90 o 
   2   4   7      357.68      417.94      6.53 o 
   3   4   7       88.75       86.79      2.78 o 
   4   4   7        0.00        0.57      0.98 o 
   5   4   7        7.43        8.54      1.48 o 
  -5   5   7       19.30       10.70      1.92 o 
  -4   5   7        7.64        5.89      1.43 o 
  -3   5   7        3.29        3.51      1.84 o 
  -2   5   7        3.12       -0.06      0.96 o 
  -1   5   7      235.27      254.36      5.05 o 
   0   5   7      115.00      128.19      3.35 o 
   1   5   7        7.12        5.83      1.86 o 
   2   5   7        4.99        4.31      1.33 o 
   3   5   7       30.69       28.28      2.50 o 
   4   5   7        5.93        8.41      1.32 o 
   5   5   7        0.11        0.46      0.96 o 
  -4   6   7        5.24        4.56      1.53 o 
  -3   6   7        0.77        1.18      1.19 o 
  -2   6   7        0.02       -0.27      0.88 o 
  -1   6   7       24.05       18.51      1.64 o 
   0   6   7       17.51       14.35      1.89 o 
   1   6   7       45.95       46.94      2.95 o 
   2   6   7        8.91       12.57      1.98 o 
   3   6   7        3.95        7.07      1.65 o 
   4   6   7       15.72       13.02      2.21 o 
  -3   7   7       29.12       29.75      2.86 o 
  -2   7   7        0.22       -0.12      1.21 o 
  -1   7   7       56.32       67.53      7.03 o 
   0   7   7        1.52        1.72      1.29 o 
   1   7   7       49.07       50.45      4.58 o 
   2   7   7        5.52        6.28      1.79 o 
   3   7   7        0.36        0.59      1.46 o 
   0   8   7        0.94       -1.10      1.33 o 
  -6   0   8      111.26      110.21      4.12 o 
  -4   0   8        0.12        2.32      0.68 o 
  -2   0   8     2919.50     2797.74     35.86 o 
   0   0   8      142.85      158.40      3.33 o 
   2   0   8       85.58       82.83      2.69 o 
   4   0   8      114.89      121.56      5.62 o 
   6   0   8       38.87       45.56      4.40 o 
  -6   1   8        2.83        3.25      2.08 o 
  -5   1   8       80.26       68.85      2.55 o 
  -4   1   8       17.72       16.15      1.01 o 
  -3   1   8      327.21      354.16      5.05 o 
  -2   1   8      706.06      863.75      8.76 o 
  -1   1   8     1011.86     1034.20     10.09 o 
   1   1   8      589.54      578.21      6.39 o 
   2   1   8      116.13       84.24      2.22 o 
   3   1   8        6.02        5.75      0.75 o 
   4   1   8       16.36       18.96      1.77 o 
   5   1   8      115.47      122.44      7.06 o 
   6   1   8        3.68        3.75      1.45 o 
  -6   2   8       11.65       17.53      2.18 o 
  -5   2   8       12.54       13.08      1.76 o 
  -4   2   8        9.31        7.84      1.31 o 
  -3   2   8       52.42       28.91      1.47 o 
  -2   2   8       67.76       73.00      2.50 o 
  -1   2   8      642.94      675.08     10.50 o 
   0   2   8       62.39       86.15      1.56 o 
   1   2   8        0.14       -0.17      0.44 o 
   2   2   8       79.97       94.23      2.09 o 
   3   2   8      413.90      373.54      6.08 o 
   4   2   8      143.49      157.60      3.85 o 
   5   2   8       30.54       31.88      3.35 o 
   6   2   8        0.12        1.07      1.21 o 
  -6   3   8       18.90       25.02      2.16 o 
  -5   3   8       23.33       21.70      2.24 o 
  -4   3   8      229.75      239.01      6.17 o 
  -3   3   8       79.20       89.63      2.62 o 
  -2   3   8        0.84        0.68      0.58 o 
  -1   3   8      114.35       99.56      2.65 o 
   0   3   8      306.55      291.56      6.08 o 
   1   3   8      524.96      478.27      5.76 o 
   2   3   8      241.71      245.14      3.79 o 
   3   3   8      150.01      148.25      5.26 o 
   4   3   8        0.08        0.26      1.20 o 
   5   3   8        5.14        5.28      1.20 o 
  -6   4   8       27.94       27.60      6.30 o 
  -5   4   8       27.63       24.11      2.46 o 
  -4   4   8       14.12       15.59      3.61 o 
  -3   4   8       40.52       47.70      2.61 o 
  -2   4   8      118.65      123.04      3.28 o 
  -1   4   8       58.24       43.19      3.15 o 
   0   4   8       75.29       79.44      3.20 o 
   1   4   8        0.11        0.98      1.08 o 
   2   4   8      602.55      556.18     10.48 o 
   3   4   8       19.40       15.11      1.63 o 
   4   4   8        1.66        0.75      0.89 o 
   5   4   8        5.34        3.92      1.24 o 
  -5   5   8        7.83        6.04      3.52 o 
  -4   5   8        0.14       -0.58      1.17 o 
  -3   5   8        2.60        1.60      1.08 o 
  -2   5   8       12.18       14.34      1.45 o 
  -1   5   8        8.95        7.36      1.18 o 
   0   5   8        3.77        2.00      0.85 o 
   1   5   8       85.71      105.51      4.10 o 
   2   5   8       73.16       61.22      6.81 o 
   3   5   8       16.30       17.45      2.17 o 
   4   5   8       10.30       12.84      2.53 o 
  -4   6   8       46.19       49.82      3.47 o 
  -3   6   8       10.81       17.23      2.20 o 
  -2   6   8        7.04        3.84      1.34 o 
  -1   6   8      103.40      113.93      3.52 o 
   0   6   8        0.72        0.09      1.00 o 
   1   6   8       10.30        7.96      2.21 o 
   2   6   8        9.93       13.66      2.05 o 
   3   6   8        1.84        5.08      1.62 o 
  -3   7   8       37.25       30.30      2.93 o 
  -2   7   8        0.35        2.55      1.49 o 
  -1   7   8        0.69       -0.52      2.71 o 
   0   7   8       97.39      110.21      4.61 o 
   1   7   8        1.47        1.21      1.43 o 
   2   7   8       10.79       13.63      2.18 o 
  -3   0   9      202.95      167.12      3.87 o 
  -1   0   9     1767.35     1894.14     24.90 o 
   1   0   9        0.21        0.17      0.58 o 
   3   0   9      249.56      251.80      7.97 o 
   5   0   9      157.65      154.82      7.14 o 
  -6   1   9        2.65       -0.08      1.21 o 
  -5   1   9      107.64       98.51      2.65 o 
  -4   1   9      233.74      253.51      4.58 o 
  -3   1   9      264.88      236.74      4.19 o 
  -1   1   9      125.67       89.58      1.57 o 
   0   1   9      856.25      914.11      9.25 o 
   1   1   9      126.10       98.61      1.99 o 
   2   1   9      218.68      201.93      4.36 o 
   3   1   9       40.96       39.40      1.54 o 
   4   1   9        0.12        0.46      0.70 o 
   5   1   9        8.05        7.42      2.72 o 
   6   1   9       56.64       63.20      3.63 o 
  -6   2   9       45.61       44.54      3.06 o 
  -5   2   9       11.81       11.95      2.63 o 
  -4   2   9        0.20       -0.03      0.76 o 
  -3   2   9      169.20      173.57      3.68 o 
  -2   2   9      382.38      332.53      6.34 o 
  -1   2   9       35.60       48.50      2.58 o 
   0   2   9        8.26       14.50      1.09 o 
   1   2   9       20.13       22.47      0.99 o 
   2   2   9      190.37      169.74      5.21 o 
   3   2   9       35.89       37.63      1.81 o 
   4   2   9        0.09       -0.65      0.65 o 
   5   2   9       29.99       36.23      2.65 o 
  -6   3   9        2.18        2.98      1.48 o 
  -5   3   9        9.77       12.73      2.79 o 
  -4   3   9       14.71       15.29      1.78 o 
  -3   3   9       73.92       65.87      2.30 o 
  -2   3   9       11.51       14.47      1.23 o 
  -1   3   9       19.45       19.65      3.07 o 
   0   3   9        0.01        0.33      0.66 o 
   1   3   9       88.58       82.29      2.51 o 
   2   3   9        4.00        1.76      0.83 o 
   3   3   9       63.81       52.90      2.19 o 
   4   3   9       20.26       19.78      2.49 o 
   5   3   9       30.46       27.42      2.04 o 
  -5   4   9       36.88       44.71      3.13 o 
  -4   4   9        6.19        1.34      2.13 o 
  -3   4   9       66.31       81.77      3.49 o 
  -2   4   9        0.67       -0.33      1.02 o 
  -1   4   9      237.80      255.29      4.99 o 
   0   4   9       59.45       76.92      4.82 o 
   1   4   9       62.92       66.66      2.45 o 
   2   4   9        0.19        4.52      1.42 o 
   3   4   9       52.09       56.19      3.21 o 
   4   4   9       25.76       27.56      2.57 o 
   5   4   9        5.44        7.95      1.88 o 
  -5   5   9        6.88        3.85      2.53 o 
  -4   5   9      121.54      136.73      5.11 o 
  -3   5   9       37.35       35.11      4.27 o 
  -2   5   9      105.83      104.28      4.09 o 
  -1   5   9       17.69       23.46      1.73 o 
   0   5   9       73.63       87.79      5.10 o 
   1   5   9       19.47       15.66      1.97 o 
   2   5   9      131.66      131.70      4.76 o 
   3   5   9        7.01        9.86      5.48 o 
   4   5   9        0.47        0.59      2.03 o 
  -4   6   9        0.09        1.65      2.09 o 
  -3   6   9        0.29        2.62      1.39 o 
  -2   6   9       44.50       51.98      3.13 o 
  -1   6   9       26.97       42.28      2.32 o 
   0   6   9       23.68       21.04      2.31 o 
   1   6   9        1.63        4.38      2.10 o 
   2   6   9        2.33        5.78      1.67 o 
   3   6   9       24.36       30.50      2.90 o 
  -2   7   9        4.24        4.69      1.65 o 
  -1   7   9        7.47       12.49      2.18 o 
   0   7   9        1.12       -0.13      1.49 o 
   1   7   9       22.20       29.54      2.89 o 
   2   7   9        0.63        0.58      1.44 o 
  -6   0  10       15.69       19.90      3.21 o 
  -4   0  10       17.78       16.71      2.29 o 
  -2   0  10      200.70      178.35      3.89 o 
   0   0  10      325.23      289.32      5.42 o 
   2   0  10      111.42      122.51      5.11 o 
   4   0  10      292.92      310.32     10.01 o 
  -6   1  10       29.19       25.09      3.61 o 
  -5   1  10        8.70       10.13      1.11 o 
  -4   1  10      300.35      284.66      4.52 o 
  -3   1  10       84.23       76.70      2.27 o 
  -2   1  10       12.86       10.63      0.94 o 
  -1   1  10        0.55        1.41      0.64 o 
   0   1  10      358.11      356.98      4.43 o 
   1   1  10        0.65        0.23      0.53 o 
   2   1  10        4.33        2.10      0.63 o 
   3   1  10       25.95       27.19      1.37 o 
   4   1  10        1.02       -0.08      0.73 o 
   5   1  10       17.82       17.42      2.06 o 
  -6   2  10        0.02        0.78      1.34 o 
  -5   2  10       56.33       60.25      4.15 o 
  -4   2  10       86.76       82.04      3.35 o 
  -3   2  10      184.56      181.86      3.89 o 
  -2   2  10        0.33        1.87      1.04 o 
  -1   2  10      142.18      124.27      2.98 o 
   0   2  10      164.76      172.69      3.61 o 
   1   2  10       20.29       30.73      1.71 o 
   2   2  10       94.87       74.16      2.26 o 
   3   2  10       13.91       16.20      1.38 o 
   4   2  10       24.89       22.78      1.74 o 
   5   2  10       12.60       10.22      1.78 o 
  -6   3  10        5.03        6.55      1.77 o 
  -5   3  10        1.59        0.00      1.01 o 
  -4   3  10      131.51      139.89      4.62 o 
  -3   3  10        0.28        0.90      0.68 o 
  -2   3  10        0.02       -0.57      0.57 o 
  -1   3  10      224.46      222.82      5.34 o 
   0   3  10      114.00      121.37      3.13 o 
   1   3  10        5.24        1.55      0.74 o 
   2   3  10      230.85      253.67      4.94 o 
   3   3  10      120.93       93.82      3.84 o 
   4   3  10        7.03       12.06      1.93 o 
   5   3  10        6.03        3.26      1.18 o 
  -5   4  10        0.02       -0.91      0.91 o 
  -4   4  10       10.70       11.31      2.86 o 
  -3   4  10       24.81       32.55      2.50 o 
  -2   4  10        5.30        4.89      1.00 o 
  -1   4  10      323.01      369.25      9.46 o 
   0   4  10      240.72      234.17      4.83 o 
   1   4  10       55.42       73.51      2.61 o 
   2   4  10        0.07        0.92      1.16 o 
   3   4  10       92.50       99.42      5.55 o 
   4   4  10       13.25       11.27      1.99 o 
  -5   5  10       56.53       67.56      3.93 o 
  -4   5  10       11.94       13.42      2.12 o 
  -3   5  10       78.99       83.12      7.09 o 
  -2   5  10       61.86       64.49      2.64 o 
  -1   5  10        6.21        6.83      1.24 o 
   0   5  10        0.08        0.49      1.20 o 
   1   5  10      124.66      133.02      5.06 o 
   2   5  10        9.92       14.03      2.11 o 
   3   5  10       13.34       17.60      2.39 o 
   4   5  10        6.30        3.58      1.59 o 
  -4   6  10        0.84       -1.00      1.19 o 
  -3   6  10       17.37       17.16      2.33 o 
  -2   6  10       16.83       18.44      2.26 o 
  -1   6  10       37.50       39.21      2.36 o 
   0   6  10        5.37        6.79      1.82 o 
   1   6  10        2.20        2.73      3.12 o 
   2   6  10        7.16        6.76      1.82 o 
   3   6  10        0.90        2.06      1.50 o 
  -2   7  10       32.67       34.66      4.85 o 
  -1   7  10        3.55        1.34      2.25 o 
   0   7  10        2.49        4.23      1.77 o 
   1   7  10        3.95        5.40      1.79 o 
  -5   0  11        0.09        0.74      1.49 o 
  -3   0  11       48.15       65.35      4.04 o 
  -1   0  11      427.03      370.69     10.68 o 
   1   0  11        0.07        0.95      0.71 o 
   3   0  11       37.33       43.97      2.46 o 
   5   0  11       61.39       67.37      4.81 o 
  -6   1  11        0.54        0.21      1.78 o 
  -5   1  11       25.04       21.57      2.16 o 
  -4   1  11        1.92       -0.10      0.63 o 
  -3   1  11        0.83        0.61      0.55 o 
  -2   1  11      254.72      256.50      4.56 o 
  -1   1  11        8.42       11.40      1.02 o 
   0   1  11       12.86        9.81      0.99 o 
   1   1  11      139.63      137.80      3.23 o 
   2   1  11       17.81       16.71      1.07 o 
   3   1  11      200.92      188.31      4.12 o 
   4   1  11       10.80       10.53      2.16 o 
   5   1  11        5.15        2.12      1.34 o 
  -6   2  11       61.43       58.08      5.38 o 
  -5   2  11        2.25        2.65      1.17 o 
  -4   2  11       49.66       48.79      2.48 o 
  -3   2  11        2.79        2.99      1.10 o 
  -2   2  11       38.09       27.61      1.55 o 
  -1   2  11        7.71       11.69      1.13 o 
   0   2  11      382.01      326.28      5.55 o 
   1   2  11        9.43        7.41      1.03 o 
   2   2  11       72.81       65.28      2.38 o 
   3   2  11        8.34        6.67      1.71 o 
   4   2  11       45.49       45.12      2.29 o 
   5   2  11        2.15        2.25      1.39 o 
  -5   3  11        4.41        4.21      1.42 o 
  -4   3  11        2.08        1.96      1.22 o 
  -3   3  11      271.26      281.14      5.44 o 
  -2   3  11       40.27       29.82      2.04 o 
  -1   3  11      110.32      106.47      3.05 o 
   0   3  11      188.31      183.95      4.10 o 
   1   3  11       53.86       53.62      2.25 o 
   2   3  11      123.44      101.11      3.95 o 
   3   3  11       12.73       14.47      1.97 o 
   4   3  11        5.42        2.94      1.41 o 
   5   3  11        0.00        1.95      1.37 o 
  -5   4  11        6.18        5.37      1.51 o 
  -4   4  11        1.66       -0.61      0.87 o 
  -3   4  11       15.80       17.76      1.99 o 
  -2   4  11       44.98       56.48      2.38 o 
  -1   4  11        1.02        0.35      1.26 o 
   0   4  11       32.11       35.19      1.98 o 
   1   4  11      198.64      198.17      6.25 o 
   2   4  11       30.72       33.88      2.63 o 
   3   4  11       55.48       59.33      4.25 o 
   4   4  11        9.70       14.15      2.20 o 
  -4   5  11       49.49       58.50      8.16 o 
  -3   5  11        0.41        0.08      0.99 o 
  -2   5  11       10.22        9.98      1.44 o 
  -1   5  11       10.07       10.15      1.40 o 
   0   5  11       62.43       56.86      6.56 o 
   1   5  11        1.15        2.67      1.31 o 
   2   5  11      148.70      147.57      7.99 o 
   3   5  11        0.00        0.33      1.27 o 
  -3   6  11       27.74       29.42      2.81 o 
  -2   6  11        0.89        2.61      1.68 o 
  -1   6  11       40.13       48.23      2.64 o 
   0   6  11       27.44       31.78      2.80 o 
   1   6  11        0.13       -0.22      1.28 o 
   2   6  11        0.03        3.10      1.64 o 
  -1   7  11       10.76        4.15      2.29 o 
   0   7  11        6.59        4.35      2.27 o 
  -6   0  12       25.59       26.49      3.84 o 
  -4   0  12       25.71       30.65      3.24 o 
  -2   0  12        0.91       -1.00      1.00 o 
   0   0  12      273.63      293.50      9.49 o 
   2   0  12        2.42        2.02      0.97 o 
   4   0  12        6.20        6.93      1.92 o 
  -6   1  12       19.03       21.14      3.64 o 
  -5   1  12       14.98       11.56      2.25 o 
  -4   1  12        3.37        6.07      1.28 o 
  -3   1  12      215.06      203.49      5.46 o 
  -2   1  12      253.42      227.80      4.36 o 
  -1   1  12      223.46      248.59      4.58 o 
   0   1  12        0.27        0.97      0.69 o 
   1   1  12      123.00      118.12      3.08 o 
   2   1  12       81.13       83.24      2.69 o 
   3   1  12       59.20       60.06      3.46 o 
   4   1  12       20.33       22.01      1.74 o 
   5   1  12       37.41       35.54      2.91 o 
  -5   2  12       59.22       63.85      3.46 o 
  -4   2  12       30.58       38.73      2.06 o 
  -3   2  12       95.91       93.92      4.17 o 
  -2   2  12       12.59       13.22      1.22 o 
  -1   2  12      345.00      312.04      5.68 o 
   0   2  12      305.37      321.44      5.65 o 
   1   2  12      283.58      261.05      5.00 o 
   2   2  12        8.14       10.36      1.87 o 
   3   2  12      115.55      110.14      4.19 o 
   4   2  12       23.42       23.37      2.87 o 
   5   2  12       27.36       30.45      3.85 o 
  -5   3  12        0.68        1.97      1.36 o 
  -4   3  12       11.52       17.55      1.95 o 
  -3   3  12       16.99       15.60      1.49 o 
  -2   3  12       32.80       32.77      1.86 o 
  -1   3  12        0.96        0.35      0.80 o 
   0   3  12        7.31        4.76      1.03 o 
   1   3  12        0.58        0.12      0.78 o 
   2   3  12      151.28      139.14      4.01 o 
   3   3  12       46.46       41.50      2.86 o 
   4   3  12        1.94        1.05      1.93 o 
  -5   4  12        0.60        0.22      1.21 o 
  -4   4  12       38.16       42.98      2.95 o 
  -3   4  12       43.12       42.84      2.29 o 
  -2   4  12       17.05       21.54      1.76 o 
  -1   4  12        6.52        5.56      1.01 o 
   0   4  12       50.22       51.58      3.92 o 
   1   4  12       85.66       67.94      3.20 o 
   2   4  12       16.31       12.80      4.19 o 
   3   4  12        2.50        1.65      1.38 o 
   4   4  12       10.51       17.35      2.37 o 
  -4   5  12        4.37        3.39      1.49 o 
  -3   5  12       28.19       37.95      3.06 o 
  -2   5  12       63.94       56.12      3.07 o 
  -1   5  12        6.49        7.00      1.35 o 
   0   5  12       24.58       22.43      1.90 o 
   1   5  12       12.15       19.51      1.86 o 
   2   5  12       54.55       44.97      3.20 o 
   3   5  12       25.44       27.71      5.40 o 
  -3   6  12       11.00        7.75      2.13 o 
  -2   6  12       21.15       28.49      2.29 o 
  -1   6  12       18.43       20.77      2.48 o 
   0   6  12       19.55       29.28      2.85 o 
   1   6  12       16.32       17.02      3.12 o 
   2   6  12        4.03        3.54      1.68 o 
  -5   0  13       54.79       50.26      3.23 o 
  -3   0  13       37.17       30.90      3.26 o 
  -1   0  13      106.24      103.17      5.49 o 
   1   0  13       12.82       10.90      2.32 o 
   3   0  13        8.63        9.35      1.57 o 
  -5   1  13       35.76       38.45      2.89 o 
  -4   1  13       21.61       21.89      2.11 o 
  -3   1  13       54.63       50.11      2.82 o 
  -2   1  13      101.03      100.85      3.90 o 
  -1   1  13       81.96       78.48      3.39 o 
   0   1  13       10.26        9.16      1.12 o 
   1   1  13       43.43       46.37      2.05 o 
   2   1  13       60.27       61.57      2.41 o 
   3   1  13       26.56       31.95      2.96 o 
   4   1  13        2.15        3.60      2.85 o 
  -5   2  13        0.35       -0.23      0.97 o 
  -4   2  13      140.40      138.79      4.82 o 
  -3   2  13        0.75        0.11      0.88 o 
  -2   2  13       63.07       65.28      2.40 o 
  -1   2  13       28.41       27.24      2.66 o 
   0   2  13      421.70      463.06      7.42 o 
   1   2  13       38.91       45.91      2.18 o 
   2   2  13        0.82        0.42      0.83 o 
   3   2  13       43.31       34.11      2.60 o 
   4   2  13       47.77       55.50      8.90 o 
  -5   3  13        1.30        1.47      1.40 o 
  -4   3  13       27.69       22.68      2.37 o 
  -3   3  13      175.45      194.79      4.03 o 
  -2   3  13        8.11        4.57      1.09 o 
  -1   3  13       61.34       63.28      2.50 o 
   0   3  13        0.64        2.32      0.98 o 
   1   3  13       63.83       68.56      2.65 o 
   2   3  13        1.60        1.98      1.29 o 
   3   3  13       38.35       39.35      2.90 o 
   4   3  13        0.69        0.28      1.31 o 
  -4   4  13        0.15        0.17      1.11 o 
  -3   4  13        6.49        7.41      1.32 o 
  -2   4  13        1.02        1.76      1.07 o 
  -1   4  13        1.62        1.30      0.76 o 
   0   4  13        0.50        1.76      1.01 o 
   1   4  13       12.57       10.78      1.49 o 
   2   4  13        8.50       10.22      1.96 o 
   3   4  13        0.00        0.15      1.17 o 
  -3   5  13       21.09       18.57      2.55 o 
  -2   5  13       27.62       30.07      2.17 o 
  -1   5  13       29.35       23.64      1.72 o 
   0   5  13        4.92        4.91      1.26 o 
   1   5  13        4.07        2.05      1.33 o 
   2   5  13        1.43        3.38      3.21 o 
  -2   6  13        3.34        2.23      1.30 o 
  -1   6  13       14.39       15.24      2.34 o 
   0   6  13       23.13       20.58      2.09 o 
   1   6  13        7.50       12.31      3.16 o 
  -4   0  14       26.82       26.73      3.36 o 
  -2   0  14        0.36       -0.01      1.32 o 
   0   0  14      158.92      158.59      7.23 o 
   2   0  14        0.05        0.17      1.76 o 
  -5   1  14        7.05        6.39      1.63 o 
  -4   1  14        7.46        4.15      2.22 o 
  -3   1  14       16.06       17.14      2.02 o 
  -2   1  14       92.77      103.79      4.14 o 
  -1   1  14        6.22        5.90      1.41 o 
   0   1  14       49.72       44.01      2.84 o 
   1   1  14      124.07      142.27      4.81 o 
   2   1  14       26.53       20.61      1.66 o 
   3   1  14       17.39       20.76      1.82 o 
   4   1  14       32.41       30.28      3.53 o 
  -5   2  14       28.53       28.84      6.73 o 
  -4   2  14       15.87       13.67      2.40 o 
  -3   2  14       18.14       14.04      1.87 o 
  -2   2  14       19.95       18.01      2.64 o 
  -1   2  14        2.96        5.15      1.10 o 
   0   2  14       52.86       53.61      2.33 o 
   1   2  14       34.26       31.68      1.97 o 
   2   2  14       21.53       20.56      1.74 o 
   3   2  14       27.48       21.74      2.30 o 
   4   2  14        3.96        4.66      1.61 o 
  -4   3  14        1.05        1.64      1.60 o 
  -3   3  14       27.73       26.75      1.70 o 
  -2   3  14       34.47       37.15      2.62 o 
  -1   3  14       12.64       16.38      4.11 o 
   0   3  14       31.61       34.42      2.07 o 
   1   3  14        2.67        1.75      1.00 o 
   2   3  14       21.60       19.93      3.21 o 
   3   3  14        1.38        0.94      1.27 o 
  -4   4  14       59.81       60.98      3.01 o 
  -3   4  14       35.79       39.62      2.09 o 
  -2   4  14       35.55       40.29      2.07 o 
  -1   4  14        3.77        1.91      1.14 o 
   0   4  14       24.85       27.43      2.03 o 
   1   4  14       30.27       34.07      2.19 o 
   2   4  14       20.78       25.50      4.36 o 
   3   4  14        0.02       -1.47      1.54 o 
  -3   5  14       61.04       65.14      6.34 o 
  -2   5  14        5.58        7.44      1.29 o 
  -1   5  14       40.90       45.39      2.75 o 
   0   5  14        6.71        4.18      1.32 o 
   1   5  14        1.84       -0.64      1.25 o 
   2   5  14        1.32        1.40      1.56 o 
  -5   0  15       93.45      111.72      6.54 o 
  -3   0  15       47.23       50.81      4.21 o 
  -1   0  15       28.28       34.71      3.84 o 
   1   0  15      256.15      235.23      9.15 o 
   3   0  15        4.16        2.92      2.19 o 
  -5   1  15        2.65        4.83      1.60 o 
  -4   1  15        0.56        0.57      1.15 o 
  -3   1  15        4.35        2.34      1.41 o 
  -2   1  15       23.60       26.64      2.42 o 
  -1   1  15       36.67       34.41      3.97 o 
   0   1  15       79.55       73.18      3.58 o 
   1   1  15       53.63       56.13      3.18 o 
   2   1  15       22.29       25.56      4.65 o 
   3   1  15       39.46       47.68      4.74 o 
  -4   2  15        0.14       -0.22      0.93 o 
  -3   2  15        0.22       -0.92      1.25 o 
  -2   2  15       30.98       33.27      2.70 o 
  -1   2  15       69.88       73.37      3.77 o 
   0   2  15        8.37        8.61      1.76 o 
   1   2  15        1.64        1.69      0.98 o 
   2   2  15       62.60       59.20      4.47 o 
   3   2  15       20.31       16.89      2.20 o 
  -4   3  15        4.60        5.01      2.08 o 
  -3   3  15       10.88       12.91      1.68 o 
  -2   3  15       31.46       32.36      2.75 o 
  -1   3  15        6.99        9.88      1.45 o 
   0   3  15        0.36       -0.10      0.93 o 
   1   3  15        2.06        3.22      1.13 o 
   2   3  15        0.18        0.62      1.61 o 
   3   3  15       13.04       16.28      2.25 o 
  -3   4  15       33.77       32.96      2.04 o 
  -2   4  15       22.38       14.54      1.51 o 
  -1   4  15        7.80        9.16      1.49 o 
   0   4  15      112.68      112.57      3.78 o 
   1   4  15       26.39       35.78      2.34 o 
   2   4  15        0.39        0.62      1.40 o 
  -2   5  15       64.45       76.56      2.88 o 
  -1   5  15        0.03       -0.28      1.29 o 
   0   5  15        7.70        3.57      1.76 o 
   1   5  15       39.29       34.89      3.05 o 
  -4   0  16       36.72       32.40      3.94 o 
  -2   0  16       65.68       55.75      4.85 o 
   0   0  16       21.59       24.99      3.49 o 
   2   0  16       71.89       74.49      5.55 o 
  -4   1  16        0.11        1.38      1.23 o 
  -3   1  16        0.02       -0.76      1.11 o 
  -2   1  16       20.15       26.78      2.58 o 
  -1   1  16       55.44       55.16      3.38 o 
   0   1  16       10.79       14.41      2.14 o 
   1   1  16       37.50       36.12      2.85 o 
   2   1  16       15.39       15.84      2.25 o 
   3   1  16       15.44       21.15      3.80 o 
  -4   2  16        4.33        2.74      1.27 o 
  -3   2  16       58.05       54.89      3.45 o 
  -2   2  16        0.00        0.54      1.25 o 
  -1   2  16        4.00        0.30      1.28 o 
   0   2  16        6.28        9.74      1.97 o 
   1   2  16       82.12       97.99      5.48 o 
   2   2  16        4.77        3.83      1.63 o 
   3   2  16       14.35       10.26      3.39 o 
  -3   3  16        5.25        4.10      1.34 o 
  -2   3  16       31.75       39.28      3.18 o 
  -1   3  16       42.97       36.08      3.02 o 
   0   3  16       44.78       44.73      3.22 o 
   1   3  16        2.80        2.38      1.15 o 
   2   3  16        5.48        5.16      1.68 o 
  -3   4  16        0.03        1.20      1.14 o 
  -2   4  16       20.40       19.32      2.04 o 
  -1   4  16       32.33       36.70      2.46 o 
   0   4  16       21.67       25.01      2.32 o 
   1   4  16        7.48        8.03      1.58 o 
  -3   0  17       24.93       27.37      3.95 o 
  -1   0  17        0.53       -1.45      1.45 o 
   1   0  17       89.43       91.68      6.00 o 
  -4   1  17        0.27        1.34      2.06 o 
  -3   1  17        0.86        2.05      1.36 o 
  -2   1  17       41.54       43.68      4.42 o 
  -1   1  17       13.07       11.90      2.15 o 
   0   1  17       71.26       73.95      3.88 o 
   1   1  17        6.36        3.76      1.58 o 
   2   1  17        7.13        2.72      2.94 o 
  -3   2  17        1.20        2.60      3.31 o 
  -2   2  17       22.78       20.45      2.51 o 
  -1   2  17        0.03        1.21      1.40 o 
   0   2  17       12.87       21.27      2.64 o 
   1   2  17       20.73       23.40      2.62 o 
   2   2  17        1.54        3.43      1.77 o 
  -3   3  17        0.53       -2.06      2.06 o 
  -2   3  17        8.47        7.38      1.99 o 
  -1   3  17       19.26       21.51      2.66 o 
   0   3  17       26.23       26.21      3.50 o 
   1   3  17        3.53        3.34      1.65 o 
  -1   4  17        9.45        6.12      1.91 o 
   0   4  17        0.17       -1.45      1.45 o 
  -2   0  18       31.35       31.17      4.28 o 
   0   0  18       12.02        6.66      2.55 o 
   2   0  18       24.51       28.35      4.32 o 
  -3   1  18        4.66        4.40      1.63 o 
  -2   1  18        0.93        2.38      1.53 o 
  -1   1  18        7.19       10.32      2.03 o 
   0   1  18       11.78        8.48      2.04 o 
   1   1  18       23.49       22.11      2.64 o 
  -2   2  18        8.91        9.13      2.11 o 
  -1   2  18       12.77       10.85      2.22 o 
   0   2  18        1.04        0.82      2.77 o 
   1   2  18        3.66        4.01      1.78 o 
  -1   3  18       12.96       15.87      2.52 o 
   0   3  18       19.12       26.87      4.26 o 
  -1   0  19        6.35        4.99      2.53 o 
  -2   1  19        0.16        0.19      1.52 o 
  -1   1  19       13.19       19.00      3.12 o 
   0   1  19        4.96        2.81      1.76 o 
                                                 
